# Supplementary material for: Biomass Exhibited Greater Sensitivity to Degradation Than Community Structure in an Alpine Meadow
Source: Ecol Evol. 2025 Oct 21;15(10):e72383. doi: 10.1002/ece3.72383 (PMC12540927; doi:10.1002/ece3.72383)
Supplement: Supplementary file 2 — Data S1: ece372383‐sup‐0002‐DataS1.xlsx. [file ECE3-15-e72383-s002.xlsx]

## Sheet: Community_indicies
SamNO	Total_Cover (%)	Average_Height (cm)	CV_Total_Cover	CV_Average_Height	Species_Richness	Pielou_index	Aboveground_Biomass (g/m2)	Belowground_Biomass (g/m2)	R:S ratio
DL1-1	95	10.76	0.996574	0.487794	20	0.837395	174.76	687.723	3.93524
DL1-2	99	10.06	1.21794	0.610571	9	0.618145	277.36	2221.09	8.00797
DL1-3	90	18	0.930193	0.494673	14	0.891584	131.4	2333.16	17.7562
DL1-4	95	12	1.03002	0.481655	11	0.856266	216.76	927.152	4.27732
DL1-5	95	9	0.703702	0.605406	18	0.753861	118	1248.09	10.577
DL1-6	98	11.2	1.71359	0.808677	20	0.894684	172.64	1497.71	8.67532
DL1-7	98	12.5	0.744586	0.452291	20	0.838281	209.92	2852.78	13.5898
DL1-8	100	24.86	1.12655	0.507277	17	0.712688	333	3810.49	11.4429
DL1-9	88	15	0.784971	0.535756	20	0.799513	209.92	871.116	4.14975
DL1-10	90	20.5	1.37816	0.552006	17	0.891922	221.56	3718.8	16.7846
DL2-1	78	14.45	0.713864	0.456378	14	0.853941	153.92	127.356	0.827417
DL2-2	98	7.6	1.07476	1.00387	13	0.805189	137.2	1706.57	12.4386
DL2-3	83	12.21	1.23876	1.01998	18	0.814718	121.92	703.006	5.76612
DL2-4	88	11.88	1.20513	0.576954	12	0.92317	212.92	1961.28	9.21136
DL2-5	98	7.63	0.99999	0.486306	21	0.921047	149.52	1171.68	7.83625
DL2-6	94	8.25	1.02208	0.62837	16	0.859532	158.4	820.173	5.17786
DL2-7	85	9.17	0.991153	0.513293	17	0.835047	74.76	433.011	5.79201
DL2-8	80	18.25	0.930986	0.380035	16	0.7918	106.32	3662.76	34.4503
DL2-9	94	14.22	0.91343	0.37871	12	0.823394	124.96	7615.89	60.9467
DL2-10	95	11.56	0.90313	0.494733	14	0.789624	193.32	4559.35	23.5845
DL2-11	96	11.64	1.18426	0.568733	12	0.828871	192	886.398	4.61666
DL2-12	98	10.75	1.03492	1.42346	13	0.829355	173.76	932.247	5.36514
DL2-13	97	7.7	0.984953	0.759912	15	0.848884	154.28	1222.62	7.92467
DL2-14	88	10.17	0.950407	0.652276	15	0.889117	110.76	866.021	7.8189
DL2-15	92	8.67	0.722226	0.606579	13	0.82902	206.96	1349.97	6.52288
DL2-16	85	12.43	1.10679	0.47945	16	0.867166	112.36	1237.9	11.0173
DL2-17	88	8.1	1.04279	0.57289	12	0.878568	86.56	1283.75	14.8307
DL2-18	88	6.17	0.848094	0.597225	17	0.839379	132.76	1232.81	9.28598
DL2-19	98	10.69	1.25303	0.626135	14	0.846518	99.92	427.916	4.28259
DL2-20	93	10.15	0.676684	0.566261	18	0.911591	123.84	3306.16	26.6971
DL2-21	80	15	0.97018	0.615034	16	0.815738	121.28	219.052	1.80617
DL2-22	93	8.76	1.09176	0.469607	14	0.86889	93.28	2903.72	31.1291
DL2-23	95	9.37	1.06131	0.605658	9	0.846547	178.2	723.383	4.05939
DL2-24	70	9.89	0.828422	0.491716	18	0.784443	176.28	3178.81	18.0327
DL2-25	88	9.04	0.65017	0.588004	16	0.825285	86.24	1146.2	13.2909
DL3-1	92	3.77	1.02179	0.515096	14	0.866396	66.92	794.702	11.8754
DL3-2	86	4.37	0.991677	0.832658	17	0.868999	89.04	728.477	8.18146
DL3-3	70	3.26	0.763033	0.640683	15	0.888895	48.92	254.712	5.20671
DL3-4	88	7.36	0.926984	1.47908	16	0.839167	78.08	1222.62	15.6585
DL3-5	93	7.5	1.00629	0.472819	17	0.864224	62.52	1737.14	27.7853
DL3-6	85	7.5	0.918874	0.961473	19	0.906522	110.68	351.503	3.17585
DL3-7	89	5.25	0.787561	1.16377	19	0.841061	94.28	448.293	4.75492
DL3-8	75	4.63	1.12509	0.392091	13	0.894718	60.56	978.095	16.1508
DL3-9	70	6.5	0.992495	0.555111	15	0.823476	42.16	504.33	11.9623
DL3-10	88	8.3	0.892878	0.539859	18	0.832566	53.76	361.691	6.72789
DL3-11	65	4.07	1.31049	0.808477	19	0.700576	31	489.047	15.7757
DL3-12	85	4.96	0.93517	0.390226	17	0.815981	66.84	239.429	3.58213
DL3-13	78	5.33	1.00994	0.625345	22	0.823331	63.36	718.288	11.3366
DL3-14	80	3.5	0.94282	0.560315	19	0.887222	68.32	178.299	2.60976
DL3-15	94	5.73	0.844812	1.20365	20	0.904306	73.6	203.77	2.76861
DL3-16	88	9.31	1.36772	1.28036	21	0.805135	110.4	529.801	4.79893
DL3-17	80	8.21	1.07151	0.756908	13	0.848898	47.68	412.634	8.65423
DL3-18	92	3.72	1.02431	0.723103	12	0.769716	62.12	1864.49	30.0144
DL3-19	90	10.13	1.04069	0.558655	13	0.871032	79.88	916.964	11.4793
DL3-20	80	5.06	1.13361	1.07101	11	0.891977	61.84	891.493	14.4161
DL3-21	85	4.83	1.28883	0.567181	17	0.726494	85.6	239.429	2.79707
DL3-22	78	3.36	1.02772	0.663127	14	0.73304	58.12	392.257	6.74908
DL3-23	52	5.61	0.761935	0.529255	12	0.824596	66.2	1951.1	29.4727
DL3-24	88	4.81	1.25521	0.466181	19	0.845974	110.68	601.121	5.43116
DL3-25	70	2.99	1.07798	1.33998	11	0.828198	45.36	443.199	9.77071
DL3-26	65	12.22	1.71728	0.621827	12	0.853571	69	1691.29	24.5114
DL3-27	75	2.84	0.911917	0.427967	10	0.903989	75.08	1166.58	15.5378
DL3-28	93	5.22	1.04144	0.405608	10	0.872661	111.96	4360.67	38.9485
DL3-29	85	4.97	1.23564	0.577567	20	0.873253	67.08	1023.94	15.2645
DL3-30	90	4.24	1.23046	0.572571	16	0.646343	67.84	2017.32	29.7364
DL3-31	92	7.57	0.874511	1.07353	19	0.891108	86.32	1665.82	19.2982
DL3-32	70	4.39	0.988544	0.432721	12	0.898615	56.28	973.001	17.2886
DL3-33	40	8.69	0.962506	1.42604	12	0.830317	52.16	901.681	17.2868
DL3-34	60	5.46	1.09066	0.729989	8	0.920542	75.2	402.445	5.35167
DL3-35	48	9.6	0.728225	0.651221	9	0.796748	31.72	2266.94	71.4672
DL3-36	55	5.56	1.81122	0.552797	11	0.75432	32.16	1737.14	54.0155
DL3-37	65	5.82	1.29547	0.925179	12	0.74483	37.4	1034.13	27.6506
DL3-38	70	4.81	1.04072	0.682996	16	0.844006	66.12	494.142	7.47341
DL3-39	76	6.56	1.40407	1.00851	13	0.803589	93.92	881.304	9.38356
DL3-40	85	6.89	1.05309	1.54527	18	0.881486	88.6	1003.57	11.3269
DL3-41	70	9.22	1.00121	0.583541	13	0.65022	63.68	728.477	11.4396
DL3-42	78	6.31	0.676109	0.612097	12	0.765387	48.64	606.215	12.4633
DL3-43	60	7.2	1.29076	0.650236	12	0.789842	48.6	1156.39	23.7941
DL3-44	85	7.91	2.14169	0.631295	9	0.888065	97.48	2205.81	22.6283
DL3-45	90	5.41	0.983	0.754899	15	0.764409	79.64	2348.45	29.4883
DL3-46	82	6.61	0.764603	1.41872	12	0.834327	80	611.309	7.64137
DL3-47	85	5.47	0.917365	0.705108	12	0.898356	60.44	1344.88	22.2515
DL3-48	99	12.25	0.818806	0.749326	12	0.80113	135.6	993.377	7.32579
DL3-49	96	5.94	1.44347	0.647624	6	0.819496	71.28	1599.59	22.441
DL3-50	93	5.26	1.1936	0.32421	16	0.916689	61.84	1477.33	23.8896
DL3-51	88	5.78	1.36533	0.666876	13	0.756524	90.72	555.273	6.12073
DL3-52	94	1.94	1.13097	0.477335	16	0.776306	69.8	376.974	5.40077
DL3-53	70	6.3	1.67319	0.301378	10	0.762234	103.16	213.958	2.07404
DL3-54	78	4.6	1.09685	0.555789	12	0.854857	66.56	264.901	3.97988
DL3-55	85	9.44	1.05615	0.62444	11	0.866061	97.24	886.398	9.11557
DL3-56	80	5.16	1.23094	0.59891	13	0.787104	57.48	524.707	9.12852
DL3-57	98	7.21	1.63477	0.454103	12	0.813032	96.16	397.351	4.13219
DL3-58	90	9.13	1.33671	0.349996	11	0.74806	103.64	733.571	7.07807
DL3-59	92	4.75	1.10041	1.3568	18	0.841986	94.16	769.231	8.1694
DL3-60	84	6.51	1.01087	0.75684	19	0.836923	98.56	529.801	5.37542
DL3-61	88	5.89	1.13251	0.567437	18	0.881864	87.68	1100.36	12.5497
DL3-62	89	13.82	0.731228	0.694465	12	0.774444	68.6	2750.89	40.1005
DL3-63	82	6.16	0.971815	0.615031	14	0.872698	77.6	1319.41	17.0027
DL3-64	70	7.24	1.00769	0.668364	14	0.751317	47.08	769.231	16.3388
DL3-65	92	3.3	1.33354	0.846447	11	0.871321	80.16	911.87	11.3756
DL3-66	92	9.35	0.905347	0.528825	13	0.891496	81.12	682.629	8.41505
DL3-67	84	5.12	0.748237	1.1646	9	0.848098	59.76	1334.69	22.3342
DL3-68	75	6.26	1.17669	1.28948	12	0.769027	81.88	560.367	6.84376
DL3-69	93	5.76	1.19653	0.586663	12	0.891569	109.84	427.916	3.89582
DL3-70	96	6.63	0.999949	0.494689	11	0.935935	96.68	590.932	6.11225
DL3-71	87	6.34	1.0262	0.533841	20	0.845101	83.16	611.309	7.351
DL3-72	96	4.79	0.863257	0.564184	23	0.81164	73.64	514.519	6.98694
DL3-73	95	7.53	0.658992	0.594622	19	0.863373	81.08	519.613	6.40864
DL3-74	95	5.47	1.60247	0.733473	14	0.863021	60.16	448.293	7.45169
DL3-75	88	5.82	0.86973	0.564024	16	0.858449	91.48	1166.58	12.7523
DL3-76	86	7.52	0.925278	1.45675	13	0.811612	64.28	1034.13	16.0879
DL3-77	78	6.67	0.934294	1.0484	8	0.816489	92.36	341.314	3.69548
DL3-78	75	3.64	0.728624	0.560667	18	0.884526	57.76	1248.09	21.6082
DL3-79	86	3.95	0.965607	0.579643	15	0.606736	126.2	163.016	1.29173
DL3-80	90	2.83	0.806814	1.16321	13	0.704201	69.56	713.194	10.2529
DL3-81	98	6.7	0.76578	0.352014	17	0.909597	197.16	1584.31	8.03565
DL3-82	95	6.6	0.588708	0.503689	15	0.757143	97.56	178.299	1.82758
DL3-83	85	5.25	1.37786	0.641461	12	0.678021	97.24	1013.75	10.4253
DL3-84	93	4.56	0.79106	0.419593	11	0.870917	57.68	687.723	11.9231
DL3-85	93	7.17	0.806109	0.420567	11	0.690886	67.12	2165.05	32.2565
DL3-86	95	4.78	1.21821	0.572324	14	0.783904	112.8	3545.59	31.4326
DL3-87	92	3.19	1.3265	0.494738	14	0.865164	80.32	371.88	4.62998
DL3-88	95	5.12	1.08928	0.446949	13	0.870917	92.44	1095.26	11.8484
DL3-89	90	6.67	1.0946	1.42535	12	0.771274	68.64	290.372	4.23036
DL3-90	90	5.39	0.95795	0.569111	8	0.844125	57.56	886.398	15.3996
DL3-91	92	6.13	0.917828	0.38675	8	0.816528	51.04	723.383	14.1729
DL3-92	98	5.33	0.855219	0.723551	9	0.876318	114.4	1074.89	9.39585
DL3-93	90	7.76	0.845691	0.825987	19	0.849743	126.92	1079.98	8.50914
DL3-94	96	6.35	0.866555	0.785764	15	0.831051	102.12	2786.55	27.287
DL3-95	86	9.5	0.857416	0.513446	20	0.786361	98.32	341.314	3.47146
DL3-96	92	4.88	1.78047	0.44221	10	0.775137	75.2	71.3194	0.948396
DL3-97	93	9.55	1.04238	0.678641	10	0.860394	81.2	682.629	8.40676
DL3-98	82	6.06	1.29125	0.67744	13	0.861464	62.44	636.78	10.1983
DL3-99	85	7.06	0.870393	0.763687	14	0.746701	83.16	769.231	9.25001
DL3-100	70	3.83	0.793907	0.575748	9	0.801303	64.2	1497.71	23.3288
DL3-101	80	5.78	1.44676	0.445329	19	0.641747	49.68	305.655	6.15247
DL3-102	75	8.86	1.59028	0.586844	17	0.844197	58.6	937.341	15.9956
DL3-103	70	11	0.978484	0.757727	18	0.807217	57.92	1064.7	18.3822
DL3-104	77	8.4	0.902294	0.605742	12	0.892158	105.12	692.817	6.59073
DL3-105	60	5.36	1.16868	0.929986	13	0.863376	50.36	988.283	19.6244
DL3-106	78	4.94	0.980829	0.605918	8	0.852446	43.92	723.383	16.4705
DL3-107	65	4.44	1.281	0.398697	17	0.87819	58.72	738.665	12.5795
DL4-1	50	2.39	1.0844	1.17851	20	0.862321	46.28	1538.46	33.2425
DL4-2	75	3.21	1.27812	0.925189	17	0.843618	44.44	1222.62	27.5117
DL4-3	45	3.89	1.02549	0.609737	14	0.837267	36.8	1365.26	37.0994
DL4-4	45	4.72	1.39197	0.54505	20	0.797903	37.04	249.618	6.73915
DL4-5	55	3.11	1.39197	0.54505	18	0.739999	38.72	76.4137	1.97349
DL4-6	43	4.86	1.31849	0.325993	20	0.887848	69.56	983.189	14.1344
DL4-7	70	4.14	2.1034	0.478597	19	0.761937	55.44	1008.66	18.1937
DL4-8	50	5.06	1.0668	0.570019	19	0.75409	45.08	697.911	15.4816
DL4-9	48	2.19	0.798547	0.540514	12	0.710225	39.08	213.958	5.47488
DL4-10	45	2.81	0.953304	0.679155	14	0.840754	35	565.461	16.156
DL4-11	75	3.28	1.07125	0.575405	11	0.449944	51.92	229.241	4.41527
DL4-12	65	3.5	1.14603	0.334324	14	0.73646	65	106.979	1.64583
DL4-13	78	4.1	1.47811	0.397045	17	0.834402	77.6	519.613	6.69604
DL4-14	62	3.56	1.39197	0.54505	15	0.869363	55.52	748.854	13.488

## Sheet: Species_Composition
Species SamNO	sp1	sp10	sp11	sp12	sp13	sp14	sp15	sp16	sp17	sp18	sp19	sp2	sp20	sp21	sp22	sp23	sp24	sp25	sp26	sp27	sp28	sp29	sp3	sp30	sp31	sp311	sp32	sp33	sp34	sp35	sp36	sp37	sp38	sp39	sp4	sp40	sp41	sp42	sp43	sp44	sp45	sp46	sp47	sp48	sp49	sp5	sp50	sp51	sp52
DL3-1		0.0720264				0.0295115	0.0563769		0.129624		0.076004		0.0233916	0.041077			0.0233543		0.0238612			0.0198061													0.121327								0.0291195	0.04431		0.0755446
DL3-8		0.0751896					0.125602		0.0227706						0.0282293				0.0345075																0.11396						0.0582136					0.217961
DL4-10		0.0855488					0.143137		0.109641																		0.0709707								0.0822814											0.302619
DL3-74			0.0436736	0.0511632			0.0697152	0.0490371		0.0243363		0.0796013	0.025429	0.0345254								0.098271					0.0572854							0.030428	0.0570355											0.0482784
DL3-75			0.0447599	0.0955049			0.110388	0.05587	0.0538732			0.0814561										0.0554642					0.0705638								0.0750123											0.0333812
DL3-76			0.0561086	0.166135			0.112919			0.0266529		0.0935985									0.0286885	0.0421726													0.187622											0.0338572
DL3-77		0.0651029			0.0542865		0.0436046		0.0802528		0.0326582		0.0295001									0.0719629								0.0222504					0.139031					0.0651029	0.0511562	0.0208154	0.0243682			0.0532046
DL3-78		0.0798069			0.100672	0.0108226	0.0819368		0.104415		0.0425233				0.0579328							0.0243179													0.145033					0.0811241		0.0210579	0.0679047			0.0433697
DL3-79		0.11585			0.0886054	0.0179177	0.0918775		0.120443		0.0852108	0.0188027																												0.0551461			0.066471			0.111851
DL3-80			0.138455			0.0946292						0.0264432									0.122643	0.0421995		0.145602			0.115802								0.0649936											0.0892218
DL2-15			0.107282			0.0702736	0.0550898					0.0173549									0.0972792	0.0461588		0.186543											0.124532											0.126334		0.0506143
DL2-16	0.0533247		0.095407			0.0319165			0.042406			0.0325669									0.10082	0.0365703		0.169551			0.143114								0.110692											0.0382531		0.0572593
DL4-1		0.0646573					0.118998		0.0422402						0.0870588	0.0281352	0.0967707																		0.0938245											0.102105
DL3-81					0.0892612	0.0172496	0.0477956		0.0841027				0.0573605			0.0601471	0.0327299	0.309746	0.0176642																0.0457539						0.0152537			0.00417693
DL3-82					0.0492007	0.0300602	0.0526807		0.0587567				0.0566404			0.0441263	0.0438066	0.301076																	0.0404009										0.0192754	0.0224253
DL3-83					0.121935	0.0231206			0.0686855				0.0870246			0.0401435	0.0533284	0.154099									0.0667433								0.0308198											0.0609219
DL4-11					0.0994679						0.132119								0.051243																		0.0503512									0.445218	0.0754563
DL3-84		0.119403	0.0939225				0.0604185				0.0806213																								0.10861											0.348358
DL3-85					0.0905556		0.120667		0.11688				0.0552853		0.0131623																				0.118341											0.302122
DL1-4			0.114497	0.107813		0.0225016															0.129383	0.024855		0.225311			0.0517235		0.0950111						0.15012
DL2-17			0.151619	0.0878899		0.039538															0.125695	0.0532836		0.179439					0.065714						0.14855													0.0716953
DL3-86	0.028604		0.129689			0.0977057															0.0941207						0.115614		0.118296						0.205512														0.0696389
DL3-87		0.0675238					0.0626976		0.0305225		0.113925		0.0265225				0.023305	0.100525	0.03774																0.167349								0.0618713			0.104131
DL4-2		0.0515616					0.170608		0.0864324							0.0201858	0.0340401										0.0623964								0.200322											0.160816
DL3-88				0.0592534	0.0532123	0.00636575	0.0837343		0.0318192		0.0424578		0.0455359		0.00697945		0.00697945																		0.0837918							0.0461849				0.183247
DL3-89							0.146576		0.0911626				0.0197231					0.310704						0.0806558																		0.0442162			0.0550525	0.161353
DL3-90			0.0260391	0.0465941	0.0572344		0.0658141	0.0181861	0.0299656	0.0331784	0.0583607	0.0808184	0.016698									0.0537334					0.026556								0.0529282	0.016202					0.027073					0.0936575
DL3-91			0.0682091		0.0538842	0.0158592	0.0897466		0.0625518	0.0248844		0.0317183	0.0504183		0.022758		0.00544114		0.0377653			0.0677468													0.0687287											0.0765983
DL3-92			0.0303543			0.0433605	0.0696231		0.071228	0.0308209		0.0328411	0.107279		0.0293186						0.0185361	0.122894		0.0514157											0.0392945							0.0338768				0.0597754
DL4-12		0.0542121					0.0828998		0.0607107						0.0168023		0.0726821		0.0375382																0.116684						0.0566236					0.202852
DL4-13		0.0495955			0.0987568				0.0398416						0.0642093		0.0855761		0.0306274																0.104527							0.0363059				0.164729
DL4-14							0.0801585		0.0789751								0.084972																		0.163178											0.207879
DL2-18			0.130287	0.0691888	0.0429718	0.00762898	0.0577174					0.0534761									0.0936903			0.0625912			0.141333		0.047872					0.0446644	0.0615887											0.0208934
DL3-93			0.134626	0.106951		0.0161603						0.0568994									0.114911			0.0827408			0.160455		0.102527						0.061532											0.0428658
DL2-2			0.048785	0.0562929								0.167278								0.0272582	0.0546641	0.0278272		0.0596307			0.104062							0.0124093	0.0676841											0.0132147
DL2-19			0.168897	0.246266		0.0109043	0.0585899					0.0306344									0.102903			0.0889191			0.0271727		0.0873159						0.0893108
DL3-94					0.0401527		0.044655		0.0326001				0.11809		0.0314565	0.050587	0.116018	0.0652012	0.0303129			0.0623397					0.0405281				0.0126181		0.0806808	0.0254239	0.0639358	0.0151042										0.0229379
DL2-20				0.0763468	0.0615054		0.101019		0.0238108				0.0778221		0.0279636	0.0761882	0.0746767		0.0440834		0.0315633						0.0332223				0.0202234		0.103549	0.0160582	0.0180608		0.0368097	0.015574	0.00402498							0.0266489
DL3-95					0.0447356				0.0478103				0.100268		0.0482146	0.121071	0.0896747	0.262949	0.0456227																0.0316191											0.0262949
DL3-96					0.03323		0.0459009		0.0343159				0.114451		0.0348685	0.0126336	0.057344	0.15775	0.0165154			0.0181349					0.053424								0.0342106		0.0587336									0.0888375
DL3-97					0.0556314		0.0567103		0.0468121				0.0811892		0.0399109	0.0241933	0.0567429		0.0323033								0.0675774	0.0909412			0.0212061				0.172468											0.0505933
DL1-5			0.241446	0.0874898		0.0245823	0.0596639					0.013913									0.150241			0.0548835			0.0647845		0.049719						0.0953379											0.0249665
DL3-98			0.142614	0.0752256		0.0294337		0.0525893				0.0259371									0.152405			0.126743			0.0583463		0.0253352						0.0965287
DL2-21			0.103968	0.154671	0.110271	0.00712588			0.0491912			0.0231176									0.0673863						0.0810478				0.0471568				0.104556
DL1-2				0.0675318		0.0121858						0.0803615									0.0818689	0.047623		0.156868			0.0485114								0.11914											0.0194293
DL2-22					0.0687643	0.00828264	0.0848684		0.0486835				0.0800689		0.0510224	0.0284874	0.0251709	0.259703												0.0228754																0.0427311
DL3-99					0.0349048		0.0653277		0.0174913				0.0972543		0.0245622	0.0183329	0.0338375	0.211843	0.0657852												0.020938				0.062986											0.0660944
DL3-100						0.0131682	0.101808		0.0101665				0.0762729			0.0492202	0.0390725	0.17156	0.04592													0.0301586			0.0572519											0.0661517
DL2-23		0.0370512	0.0797356	0.0711447			0.0936897					0.0606036								0.0799976	0.10029	0.0614417		0.104042	0.0135399		0.0562759								0.0880404											0.0231494
DL1-6			0.0831843	0.0933264		0.045486	0.112861					0.0423491									0.0515217	0.0696946		0.0856677		0.0241406	0.0520573	0.0275123	0.0687849						0.0772496											0.0299414
DL1-7			0.106144	0.150667		0.0602815			0.0208253			0.0468056									0.0766675	0.107254		0.0783626					0.0506888						0.202784											0.0315114
DL3-101	0.130446	0.0570794	0.0827317	0.0796186	0.0241855	0.0431854	0.0551013	0.0207215	0.0268209			0.158985											0.0537868												0.0670572											0.0332113
DL3-102		0.102763	0.0555402	0.111391	0.0374192	0.0150057	0.226342		0.0303248	0.0634281	0.0569076		0.0322075																						0.0523562											0.0521208
DL3-103		0.0306071			0.0522518	0.00526731	0.0646156		0.0393484		0.0262623		0.067912	0.0668135	0.0520016	0.018763	0.0240203	0.199415	0.0150104																0.0763613											0.0304686
DL1-8				0.0945881		0.0169207															0.153049	0.0169207		0.351033			0.0941478		0.0856334						0.100233
DL2-3			0.0525255	0.049937		0.0125671	0.0697711			0.0417426		0.0896943								0.0239419	0.101872	0.03269		0.114371			0.0612537	0.0335298	0.0167649					0.051312	0.107496							0.0252772				0.011971
DL1-9		0.0493776		0.125681		0.0838438															0.0887819	0.0621774		0.276003			0.0575809		0.0769822						0.111968											0.0200439
DL2-24		0.0693948		0.0992825		0.149674				0.0475927		0.0265214									0.0794824	0.0368735		0.204254			0.0253077		0.0647098						0.0793577											0.0191239
DL1-10				0.0995301	0.0454622			0.0568958		0.0197056		0.104063				0.0430577						0.0617308		0.0837698			0.0930549														0.0101266
DL3-104		0.0937233		0.108049		0.0267854		0.0520157		0.0535248	0.0372571	0.0721611				0.0114104					0.0180674	0.063132		0.063664			0.0766332								0.0772041											0.0258713
DL3-105				0.132876		0.0302377			0.0301421	0.0512889		0.0377657									0.0144349	0.0479734		0.0548951			0.122508	0.102201							0.0747448											0.0360978
DL2-25				0.0955977		0.0614044	0.0457527	0.037048				0.103956									0.0235702	0.0560026		0.162198			0.149652								0.0162758						0.0182935
DL3-106				0.0693794		0.0137543	0.0748303	0.0398917		0.0178759		0.0787387	0.0101635				0.0203269					0.104654		0.0763626			0.115108								0.0656604											0.0316302
DL3-107				0.130322		0.0189972		0.035243		0.0528275		0.0474465										0.133064		0.0829849			0.151072								0.0633134		0.033254					0.02904				0.0188399
DL2-4				0.0762892		0.0462124				0.0254383		0.111866									0.096282			0.18404			0.0358215		0.0407127						0.0757812											0.0471792
DL3-9				0.118517		0.0182016				0.032014		0.0382586									0.216711	0.0430989		0.179717			0.12458		0.0394181						0.0775655											0.0175309
DL3-10						0.0349808				0.0639328											0.175323	0.0693252		0.23252			0.261968		0.0654769						0.096474
DL3-11			0.0387963	0.0782448		0.030544	0.0384812			0.0409561		0.0514258									0.276436	0.0225476		0.0908112			0.112731		0.0270408						0.040376											0.0115764
DL3-2			0.0351141			0.0234135	0.075248		0.0680467	0.0337011	0.0333168		0.013002		0.0578336		0.0590731																		0.17008							0.0377268				0.117849
DL3-12				0.0979191		0.115529				0.0203525		0.0571193									0.0717128	0.0631161		0.0800364			0.0631031		0.0292886						0.0881779
DL3-13		0.028364		0.145316		0.0497528	0.0654656			0.0171579				0.0164604							0.120347			0.0643797			0.0814022	0.0652653	0.0273499						0.123632											0.0202077
DL3-14		0.0445824					0.0473914		0.0252977				0.100217	0.0508813	0.0421371		0.0564947		0.0395485			0.0529125					0.0466327								0.0658061						0.0225832					0.0596697
DL3-15				0.0698918			0.0483246		0.0388089	0.0337819			0.0643072	0.0472673	0.0611353		0.0891635		0.0173417			0.04849													0.112632											0.0634576
DL3-16				0.0639479		0.0384888	0.0734937		0.0427322				0.0660668		0.0316699	0.00772806	0.0615214					0.0414449		0.045536			0.0403084						0.0934986		0.0703864							0.0184496				0.047656
DL3-17		0.0333985					0.0571069		0.0481682		0.0692161		0.090058	0.0564432	0.0473929			0.172809	0.026288																0.0701906											0.0670623
DL2-5		0.0590411				0.0319479	0.0415184		0.030086		0.0570619		0.012466	0.028114	0.0137293			0.240363	0.0166294				0.0730719												0.0579796										0.0238507	0.0391692
DL3-18		0.0510452					0.0659705		0.0440151		0.0182363		0.0318564		0.0495905		0.033039	0.169287	0.0477376					0.0308032											0.12391											0.0456512
DL3-19			0.0837521	0.127564		0.0412324															0.183024	0.0173839		0.106656			0.222019		0.0346535						0.0916215
DL3-20			0.0918991	0.105898		0.0408384				0.0589112											0.158395	0.0338423		0.17121			0.174977		0.0193657						0.100377
DL3-3		0.0713329					0.106124		0.057116				0.0420466		0.10906		0.0911961					0.0136297		0.0924155											0.134028											0.0722365
DL3-21		0.0477913	0.0915587	0.111426		0.0356384				0.0462116						0.0141873					0.0981838	0.0649904		0.0554688			0.26953		0.0147139						0.0808324											0.0372923
DL3-22		0.063221				0.0356336	0.108248		0.0235073		0.13648			0.114196	0.0237215		0.0271699																		0.0584454						0.0414092		0.0271757		0.0228616	0.0994388
DL3-23		0.109102	0.0287008			0.0202996	0.108912		0.0735102		0.0672093			0.0495137	0.0401527								0.0559284												0.133241											0.126703
DL3-24			0.0666019				0.131379		0.0689754	0.115337	0.048157		0.0145701				0.0217587		0.0356659																0.119126							0.0237868				0.0826046
DL3-25		0.0528044		0.0339039		0.0353522	0.0505475		0.0450079		0.0762572		0.0330446	0.0410848	0.0520863			0.184882	0.0346733																0.080706										0.0334163	0.033621
DL3-26		0.0717903				0.0123837	0.196061		0.0518089		0.0715338							0.234716																	0.0627669										0.0198695	0.0658711
DL3-27		0.0784538			0.016077	0.0305487	0.185951		0.0739086				0.0417829				0.0313917	0.0706981									0.151921								0.107312											0.0714038
DL3-28					0.0389293		0.0410534						0.0767872		0.0619418	0.0134494	0.0768325	0.165862	0.0280798			0.064986					0.0525249								0.0303185						0.0220912					0.0134494
DL3-29					0.12985				0.0245355				0.0929452		0.0598578	0.0452995	0.0549249	0.135995	0.0381359			0.0548624											0.0775999									0.0121677
DL3-30		0.0645061		0.0510544	0.035441			0.0276986	0.037426				0.0754141		0.0258399	0.0381098	0.130245	0.153224	0.0214397			0.0351031					0.175367																			0.0154591
DL3-4		0.0602902			0.0568656	0.0120737	0.0567671		0.0177795	0.0152577			0.0276645	0.0736397	0.12974	0.0440596	0.12927		0.0280866																0.0569591											0.0177547
DL3-31					0.102268								0.0817855	0.0409173	0.0472733	0.0298145			0.0407624			0.208141					0.0731561				0.0196733						0.0292482				0.0655979
DL3-32					0.132481				0.0498432				0.101423	0.0414978	0.0322319	0.0136356			0.0806641			0.103103					0.0472906										0.0372906
DL4-3				0.0860745	0.0387259	0.119812		0.0167397		0.0339926		0.040528	0.059218	0.0273583		0.0278716			0.0202374			0.0401782					0.104118							0.0517169	0.0443603											0.0273469
DL3-33		0.0459496			0.0666172		0.0378351			0.0273331			0.0800943		0.0347403	0.0572213	0.0522787					0.0874457					0.0725475										0.0441642				0.032612
DL3-34		0.0463937			0.0511253		0.0349023		0.037904	0.0367987			0.0958229		0.0370509	0.0328142	0.0477686					0.0503743													0.0632413		0.0213398									0.0884824
DL4-4		0.0421104			0.0516041				0.0241793	0.0333965			0.0278311	0.032293		0.0700418	0.052936				0.0193111	0.0648802						0.0615024							0.0668587		0.0353766									0.111424
DL2-6		0.0727032	0.102551				0.0485772			0.0515646		0.0255268								0.0178368	0.152499	0.0197398		0.0823675			0.114544								0.123444											0.0806537
DL3-35		0.0703188	0.0955227	0.0837383		0.0117325	0.0520428			0.054343		0.0299884		0.0899249						0.0205899	0.0152346	0.0402944					0.0708039								0.123075							0.0202012				0.0961285
DL3-36		0.0471878	0.0749292	0.120175		0.0464329				0.0458145				0.088337						0.0468075	0.03494	0.0231204					0.0408401		0.0210827						0.0885502											0.109329
DL3-37			0.0773248			0.0572479	0.102882							0.0828743							0.0812761	0.0584876					0.0603031																			0.322117
DL3-5		0.0677692				0.0307203	0.0545866		0.0329131				0.0597475		0.141944	0.0825021	0.089662		0.0739551														0.0490229		0.0681007											0.01919
DL3-38				0.0680955		0.0359121	0.103943		0.0730083	0.0603329				0.111277								0.0834279					0.0498601								0.0707112											0.116415
DL3-39			0.100071	0.0755035		0.0442596			0.0650046	0.0757807			0.0332909	0.0918059								0.0571305					0.0968631																			0.074938
DL3-40			0.0869031	0.0995992		0.00770024															0.110103			0.0963458			0.140629		0.0593063						0.214086
DL4-5		0.0806032	0.0801587	0.157778		0.0243386		0.0359788													0.157778	0.0640529					0.0901587	0.0798942	0.0216931						0.130476											0.0145503
DL3-41		0.122683	0.0735425	0.140708		0.051448															0.136908			0.0818215			0.0939308		0.0405153						0.151795											0.0718931
DL3-42		0.0562655		0.20687		0.0194974															0.112211			0.205009			0.0863228								0.146676											0.0194242
DL3-43		0.078114		0.0871253		0.0328346		0.0487865													0.213121	0.0536513		0.183317			0.115317		0.0178838						0.100028											0.032478
DL3-44				0.111192		0.0169126				0.0441018											0.253492			0.133744			0.135692								0.139879											0.0359816
DL3-45	0.0994306	0.0686455	0.091287	0.0486671		0.0144101	0.0438868		0.0372059			0.0221738		0.0300987					0.0271845		0.0539082	0.0364341													0.101382						0.0186029					0.0556246
DL3-46	0.0959449		0.0891272	0.0632183		0.021968	0.0814832		0.035666		0.0418187				0.027651						0.0108486														0.0739977											0.130243
DL3-6		0.0597879			0.0837268	0.0630578	0.0966715		0.0557218				0.0650456		0.0596345	0.051565	0.0726292		0.0167191					0.0833665																		0.0286728				0.0235001
DL3-47		0.0561977	0.065014	0.0599476		0.0136429	0.116942			0.022703		0.0433807								0.0357117		0.0380567					0.0738426	0.108829							0.0891427											0.0615423
DL3-48				0.122035		0.0252921															0.308109	0.0259675		0.0930512			0.103274								0.0877679
DL3-49		0.084094		0.146989		0.10199		0.0365093													0.220325	0.0353072		0.0982047			0.0698767								0.0625689											0.015653
DL3-50				0.168428		0.0762447		0.140359													0.0570706	0.0331407		0.171558			0.246222								0.106977
DL2-7				0.11269		0.129614															0.138976			0.25276			0.0700917		0.0661652						0.132934							0.0307855
DL3-51				0.0974859		0.0939699															0.106125	0.0268868		0.165897			0.0408847		0.0738643						0.176349											0.0681616
DL1-3		0.0959312		0.0828468		0.166019	0.0757193														0.0659948			0.13533			0.020079	0.0728191	0.0338382						0.129705											0.0351973
DL3-52					0.0757935	0.0165733	0.057796						0.0574809			0.0192419	0.0619725	0.17827	0.0441634								0.0603945														0.0303376					0.0374807
DL3-53					0.0525894	0.0116776	0.0757843		0.0606773				0.0931894			0.0613543	0.060517	0.234301	0.0309889								0.0365739
DL3-54			0.0449548				0.0646347		0.0821677				0.110424			0.0153256	0.0466169	0.256821	0.0493644					0.0500861			0.130091
DL3-7	0.105805		0.0402274	0.0620026						0.0905968		0.0205965					0.014977					0.16089					0.12316								0.100286											0.0344602
DL3-55			0.060465				0.172427			0.0486686				0.0830229													0.0855753								0.102615											0.239583
DL2-8			0.0596853		0.0793129	0.0977844	0.111274		0.0516596			0.0858873										0.0506034													0.0626419											0.0451684
DL3-56			0.0654382			0.0188595	0.0715807		0.0443278			0.0374771										0.0559509		0.0623352			0.0777406								0.0413918											0.0847063
DL4-6		0.0626974					0.154311								0.0443607			0.201385	0.0299929																0.0903742						0.0246264					0.156161
DL3-57		0.0690177	0.0613588		0.0678623		0.107549		0.0772456				0.0314103				0.038986						0.0602953												0.11477											0.218485
DL4-7		0.100542					0.213018		0.0646049																										0.16112											0.327193
DL3-58					0.0667137	0.0113764	0.0663016		0.0423886				0.0712368	0.0624497	0.0659778	0.0205144	0.0426012					0.106896					0.0426152										0.0586258				0.0370193					0.0138273
DL3-59		0.103673				0.0226723	0.122771		0.076487				0.0542383		0.0255681	0.00478975		0.137057	0.0328245																										0.04293	0.052899
DL3-60						0.0213514	0.0809837		0.09675				0.0385833		0.0340325	0.0235836	0.0370305		0.0129186		0.0568078	0.0396612					0.152589	0.0629638							0.0908403											0.081158
DL3-61				0.121187		0.0611913	0.0827895														0.212146	0.0453731		0.172956			0.0724268		0.0908134						0.091073											0.050043
DL1-1						0.00964242						0.0538277								0.0171517	0.0231592			0.288815			0.0795747								0.261727											0.0355659
DL2-9				0.0874521	0.0864907	0.054684	0.0883579	0.0214685													0.178172	0.0473868					0.136849		0.110757						0.0730046
DL3-62						0.089063	0.0818018	0.0319487													0.183385	0.0293249		0.183588			0.152101		0.101086						0.0881884
DL3-63		0.0675699				0.047906	0.0689148		0.0823134		0.0422422			0.104984					0.0301783																0.245892									0.0445501	0.0286888	0.115224
DL3-64						0.0501734	0.185945		0.138719	0.0262962	0.0790402		0.0169983		0.0262962																				0.199429											0.0770826
DL3-65						0.0495252	0.1483		0.190255												0.0394925						0.0553553								0.223871										0.0713649	0.0489524
DL3-66			0.0518969	0.0527221		0.0112874		0.0251232		0.0282402		0.153418		0.054972							0.0583023	0.0278704		0.0824288			0.178593		0.0509014						0.0521252											0.0307885
DL2-10		0.0543377	0.021566	0.0685606		0.0367347	0.0609668	0.0411364		0.0272191		0.0684961									0.0626702	0.0430837		0.0473367			0.160292	0.0475983	0.0570171						0.0684302											0.0249699
DL3-67		0.0449999	0.0387906			0.0235331	0.106469		0.0172469	0.0203789		0.0703526									0.0275008	0.0743994		0.0817132			0.131884	0.0522778	0.0324524						0.108809							0.0611235
DL2-11			0.120154																	0.214256	0.153882	0.0736012					0.19471	0.0686074	0.0284069													0.026592
DL3-68			0.0882066				0.0213281													0.165432	0.145207	0.05024					0.242455	0.044954	0.0598956													0.0384739
DL2-1			0.0485913	0.0670545		0.0389929				0.0467194		0.0502554								0.0802037	0.0374678	0.0394396		0.0797282			0.148283	0.0503263							0.12536							0.0291252				0.0265181
DL3-69			0.096864			0.022524														0.134923	0.120071	0.0199241		0.0768282			0.22669	0.0742819	0.0385705													0.0482064
DL2-12			0.0616939	0.163504		0.0941617															0.16528	0.042009		0.121816			0.0798302	0.0676449	0.0404271						0.134833											0.0287996
DL2-13		0.0949123	0.0340956	0.106283		0.0425713															0.165701	0.0942861		0.0615091			0.0389044	0.0457122	0.0542446						0.188451											0.0387194
DL2-14		0.136872	0.152036			0.0409902	0.0967715														0.0974013						0.137709								0.283585											0.0546339
DL3-70			0.0216189				0.0513817		0.0229074				0.0543336	0.0438352	0.0686359			0.129447	0.0394719			0.0798253					0.0349358				0.0191517										0.0174679					0.0371614
DL3-71			0.0532483				0.040253		0.0214125		0.0453591	0.00755985	0.0421112	0.0192164	0.0393196			0.115784				0.0615852								0.0161439	0.019474				0.0532863										0.0270338	0.0393196
DL3-72			0.073462				0.0734892		0.0278033	0.0421908		0.0449602	0.0290095								0.037641	0.140324					0.0288474			0.0299137					0.0348494											0.0616259
DL4-8		0.0475111	0.0667173				0.0976207		0.118537	0.0568506							0.0293593		0.0363037																0.084259							0.0475111				0.232541
DL3-73		0.128867				0.0297782	0.0696735		0.046449	0.0137957				0.0412123	0.0150023		0.0261031					0.0197799					0.0372472								0.15076											0.15876
DL4-9						0.0398794	0.141513		0.0416317						0.0192714		0.0256786		0.0314163			0.0243406					0.0712696								0.21309							0.0304392				0.18365
[truncated: 36 more columns]

## Sheet: Functional_groups
SamNO	SDR_Forbs	SDR_Gramineae	SDR_Cyperaceae	Degradation_Level
DL1-1	0.592555	0.0884407	0.319005	DL1
DL1-2	0.606506	0.169094	0.2244	DL1
DL1-3	0.503574	0.182451	0.313975	DL1
DL1-4	0.473594	0.0787844	0.447621	DL1
DL1-5	0.358759	0.132973	0.508268	DL1
DL1-6	0.488738	0.136223	0.37504	DL1
DL1-7	0.596818	0.0680091	0.335173	DL1
DL1-8	0.554379	0	0.445621	DL1
DL1-9	0.501379	0.0969366	0.401685	DL1
DL1-10	0.650263	0.0548887	0.294848	DL1
DL2-1	0.68016	0.0623618	0.257478	DL2
DL2-2	0.714647	0.0429649	0.242388	DL2
DL2-3	0.609739	0.0424024	0.347859	DL2
DL2-4	0.657219	0.0466301	0.29615	DL2
DL2-5	0.849223	0.0977742	0.0696323	DL2
DL2-6	0.585809	0.180696	0.233495	DL2
DL2-7	0.498475	0.0659836	0.435541	DL2
DL2-8	0.649648	0.10008	0.250272	DL2
DL2-9	0.53333	0.115377	0.351292	DL2
DL2-10	0.518882	0.142372	0.338746	DL2
DL2-11	0.723738	0.0552313	0.221031	DL2
DL2-12	0.652986	0	0.347014	DL2
DL2-13	0.7032	0.0949123	0.201887	DL2
DL2-14	0.553882	0.136872	0.309246	DL2
DL2-15	0.532547	0.118538	0.348916	DL2
DL2-16	0.586387	0.0881194	0.325494	DL2
DL2-17	0.504476	0.0765765	0.418947	DL2
DL2-18	0.437274	0.0932001	0.469526	DL2
DL2-19	0.417813	0.0195156	0.562672	DL2
DL2-20	0.667409	0.0604982	0.272093	DL2
DL2-21	0.399313	0.15073	0.449957	DL2
DL2-22	0.665667	0.1807	0.153633	DL2
DL2-23	0.458344	0.152734	0.388923	DL2
DL2-24	0.570499	0.125964	0.303537	DL2
DL2-25	0.499139	0.0995822	0.401279	DL2
DL3-1	0.790401	0.112145	0.0974539	DL3
DL3-2	0.816212	0.0734261	0.110362	DL3
DL3-3	0.645204	0.156256	0.19854	DL3
DL3-4	0.666196	0.146531	0.187272	DL3
DL3-5	0.790756	0.154657	0.0545866	DL3
DL3-6	0.568756	0.167479	0.263765	DL3
DL3-7	0.806917	0.0493871	0.143696	DL3
DL3-8	0.635981	0.238416	0.125602	DL3
DL3-9	0.546971	0.0690587	0.383971	DL3
DL3-10	0.555715	0	0.444285	DL3
DL3-11	0.619141	0.0540816	0.326777	DL3
DL3-12	0.713969	0.044972	0.241059	DL3
DL3-13	0.601517	0.0590469	0.339436	DL3
DL3-14	0.719345	0.135749	0.144905	DL3
DL3-15	0.772966	0.0615506	0.165484	DL3
DL3-16	0.665567	0.111147	0.223286	DL3
DL3-17	0.684863	0.201586	0.11355	DL3
DL3-18	0.769221	0.134006	0.0967737	DL3
DL3-19	0.453784	0.050624	0.495592	DL3
DL3-20	0.456015	0	0.543985	DL3
DL3-21	0.39205	0.0799664	0.527983	DL3
DL3-22	0.679828	0.0977277	0.222444	DL3
DL3-23	0.735937	0.16945	0.187126	DL3
DL3-24	0.666299	0.0778805	0.197981	DL3
DL3-25	0.747235	0.0925551	0.125536	DL3
DL3-26	0.646823	0.157116	0.196061	DL3
DL3-27	0.480008	0.166044	0.353948	DL3
DL3-28	0.697217	0.170276	0.132508	DL3
DL3-29	0.709568	0.160582	0.12985	DL3
DL3-30	0.694081	0.106953	0.198966	DL3
DL3-31	0.710464	0.0731947	0.216341	DL3
DL3-32	0.694231	0.0844991	0.221269	DL3
DL3-33	0.683332	0.139669	0.177	DL3
DL3-34	0.774825	0.139147	0.0860277	DL3
DL3-35	0.512472	0.166299	0.321229	DL3
DL3-36	0.573192	0.102527	0.324281	DL3
DL3-37	0.552184	0.124431	0.323385	DL3
DL3-38	0.59152	0.0753053	0.333175	DL3
DL3-39	0.526191	0.109566	0.364244	DL3
DL3-40	0.482028	0.144898	0.373074	DL3
DL3-41	0.47892	0.157438	0.363642	DL3
DL3-42	0.395374	0.106424	0.498201	DL3
DL3-43	0.536127	0.078114	0.385759	DL3
DL3-44	0.619373	0	0.380627	DL3
DL3-45	0.667596	0.118465	0.21394	DL3
DL3-46	0.659602	0.106569	0.233829	DL3
DL3-47	0.551885	0.149138	0.298977	DL3
DL3-48	0.681641	0	0.318359	DL3
DL3-49	0.600836	0.084094	0.31507	DL3
DL3-50	0.413792	0	0.586208	DL3
DL3-51	0.58139	0.114342	0.304268	DL3
DL3-52	0.580557	0.225459	0.193984	DL3
DL3-53	0.693104	0.141949	0.164948	DL3
DL3-54	0.589902	0.120332	0.289767	DL3
DL3-55	0.462231	0.136279	0.40149	DL3
DL3-56	0.598592	0.124313	0.277095	DL3
DL3-57	0.638613	0.124617	0.23677	DL3
DL3-58	0.611042	0.150877	0.23808	DL3
DL3-59	0.673047	0.204182	0.122771	DL3
DL3-60	0.643388	0.123039	0.233573	DL3
DL3-61	0.55064	0	0.44936	DL3
DL3-62	0.549173	0.0333364	0.417491	DL3
DL3-63	0.758531	0.0675699	0.173899	DL3
DL3-64	0.717026	0.0970286	0.185945	DL3
DL3-65	0.687483	0.108862	0.203655	DL3
DL3-66	0.486054	0.104621	0.409325	DL3
DL3-67	0.527706	0.126582	0.345712	DL3
DL3-68	0.654052	0.039935	0.306013	DL3
DL3-69	0.65187	0.0356533	0.312477	DL3
DL3-70	0.754505	0.0937235	0.151772	DL3
DL3-71	0.805814	0.0814688	0.112718	DL3
DL3-72	0.705059	0.119143	0.175799	DL3
DL3-73	0.676373	0.175494	0.148133	DL3
DL3-74	0.639564	0.104073	0.256363	DL3
DL3-75	0.630519	0.0482644	0.321217	DL3
DL3-76	0.617231	0.0476066	0.335163	DL3
DL3-77	0.680587	0.221522	0.0978912	DL3
DL3-78	0.66087	0.156522	0.182609	DL3
DL3-79	0.528791	0.290726	0.180483	DL3
DL3-80	0.490574	0.160011	0.349415	DL3
DL3-81	0.72201	0.140933	0.137057	DL3
DL3-82	0.730168	0.167951	0.101881	DL3
DL3-83	0.660259	0.151062	0.188679	DL3
DL3-84	0.59173	0.253929	0.154341	DL3
DL3-85	0.674438	0.11434	0.211222	DL3
DL3-86	0.729492	0.140819	0.129689	DL3
DL3-87	0.72584	0.211462	0.0626976	DL3
DL3-88	0.562572	0.241228	0.1962	DL3
DL3-89	0.772768	0	0.227232	DL3
DL3-90	0.540085	0.237678	0.222238	DL3
DL3-91	0.594986	0.193174	0.21184	DL3
DL3-92	0.722487	0.12612	0.151393	DL3
DL3-93	0.490239	0.0558802	0.453881	DL3
DL3-94	0.727306	0.147358	0.125336	DL3
DL3-95	0.820449	0.134816	0.0447356	DL3
DL3-96	0.729196	0.138249	0.132555	DL3
DL3-97	0.698003	0.0350085	0.266989	DL3
DL3-98	0.500022	0.0970498	0.402928	DL3
DL3-99	0.751042	0.148726	0.100232	DL3
DL3-100	0.67226	0.225933	0.101808	DL3
DL3-101	0.624196	0.134167	0.241637	DL3
DL3-102	0.39292	0.176388	0.430692	DL3
DL3-103	0.628089	0.18823	0.183681	DL3
DL3-104	0.628228	0.154807	0.216966	DL3
DL3-105	0.645403	0.0685195	0.286078	DL3
DL3-106	0.680431	0.0669806	0.252588	DL3
DL3-107	0.702129	0	0.297871	DL3
DL4-1	0.767948	0.151893	0.0801585	DL4
DL4-2	0.766375	0.134868	0.0987568	DL4
DL4-3	0.769685	0.147416	0.0828998	DL4
DL4-4	0.735818	0.164714	0.0994679	DL4
DL4-5	0.700343	0.0855488	0.214108	DL4
DL4-6	0.787218	0	0.212782	DL4
DL4-7	0.751847	0.0838148	0.164338	DL4
DL4-8	0.552919	0.234063	0.213018	DL4
DL4-9	0.715674	0.130016	0.154311	DL4
DL4-10	0.65236	0.0806032	0.267037	DL4
DL4-11	0.813786	0.102317	0.0838971	DL4
DL4-12	0.690866	0.0528575	0.256277	DL4
DL4-13	0.661976	0.10502	0.233004	DL4
DL4-14	0.705643	0.175359	0.118998	DL4
